# Supplementary material for: Structural MRI study of Pareidolia and Visual Hallucinations in Drug–Naïve Parkinson’s disease
Source: Sci Rep. 2024 Dec 28;14:31293. doi: 10.1038/s41598-024-82707-x (PMC11682137; doi:10.1038/s41598-024-82707-x)
Supplement: Supplementary file 5 — Supplementary Information 5. [file 41598_2024_82707_MOESM5_ESM.xlsx]

## Sheet: Table S1
Table S1. In only right-handed dominant PD patients, multiple regression models for Pareidolia on subcortical gray matter volume.
		Age		Sex		TIV		Noise Pareidolia Test
		β	p value	β	p value	β	p value	B	95% CI	β	p value	q value
Thalamus	Left	-0.416	<0.001	-0.144	0.048	0.743	<0.001	10.605	-7.8 - 29.0	0.071	0.255	0.446
	Right	-0.315	<0.001	-0.015	0.842	0.654	<0.001	-37.826	-60.1 - -15.5	-0.211	0.001*	0.014
Caudate	Left	-0.185	0.041	-0.072	0.487	0.544	<0.001	-7.642	-23.6 - 8.3	-0.085	0.345	0.483
	Right	-0.122	0.169	-0.057	0.58	0.535	<0.001	-21.281	-39.4 - -3.2	-0.205	0.022	0.064
Putamen	Left	-0.382	<0.001	0.078	0.422	0.443	<0.001	8.784	-9.1 - 26.7	0.081	0.332	0.483
	Right	-0.267	0.003	0.044	0.663	0.399	<0.001	-25.207	-46.7 - -3.7	-0.203	0.022	0.064
Pallidum	Left	-0.153	0.123	0.047	0.683	0.376	0.001	0.673	-7.2 - 8.6	0.017	0.866	0.933
	Right	0.026	0.789	-0.068	0.548	0.425	<0.001	-10.714	-19.9 - -1.5	-0.225	0.023	0.064
Hippocampus	Left	-0.429	<0.001	-0.012	0.89	0.549	<0.001	2.853	-9.8 - 15.5	0.033	0.655	0.764
	Right	-0.431	<0.001	-0.094	0.268	0.53	<0.001	-15.849	-28.8 - -2.9	-0.175	0.017	0.064
Amygdala	Left	-0.42	<0.001	0.062	0.551	0.286	0.007	-2.429	-9.9 - 5.1	-0.057	0.522	0.664
	Right	-0.394	<0.001	0.213	0.028	0.262	0.008	-6.5	-13.2 - 0.2	-0.158	0.057	0.133
Accumbens	Left	-0.5	<0.001	0.003	0.974	0.346	<0.001	-0.067	-3.2 - 3.0	-0.004	0.966	0.966
	Right	-0.459	<0.001	-0.039	0.695	0.306	0.003	-2.293	-5.5 - 0.9	-0.122	0.161	0.322
TIV total intracranial volume. *Represents p < 0.05 after FDR correction
