# Supplementary material for: Structural MRI study of Pareidolia and Visual Hallucinations in Drug–Naïve Parkinson’s disease
Source: Sci Rep. 2024 Dec 28;14:31293. doi: 10.1038/s41598-024-82707-x (PMC11682137; doi:10.1038/s41598-024-82707-x)
Supplement: Supplementary file 6 — Supplementary Information 6. [file 41598_2024_82707_MOESM6_ESM.xlsx]

## Sheet: Table S2
Table S2. In only right-handed dominant PD patients, multiple regression models for Visual Hallucination on subcortical gray matter volume.
		Age		Sex		TIV		Visual Hallucination
		β	p value	β	p value	β	p value	B	95% CI	β	p value	q value
Thalamus	Left	-0.4	<0.001	-0.132	0.069	0.733	<0.001	-157.421	-582.6 - 267.8	-0.044	0.464	0.566
	Right	-0.396	<0.001	-0.035	0.629	0.665	<0.001	-940.891	-1449.3 - -432.5	-0.218	<0.001*	0.006
Caudate	Left	-0.219	0.012	-0.079	0.441	0.547	<0.001	-238.79	-605.3 - 127.7	-0.11	0.199	0.279
	Right	-0.195	0.025	-0.079	0.444	0.548	<0.001	-395.731	-816.1 - 24.6	-0.159	0.065	0.180
Putamen	Left	-0.362	<0.001	0.091	0.349	0.434	<0.001	-69.187	-482.6 - 344.3	-0.026	0.74	0.797
	Right	-0.347	<0.001	0.026	0.794	0.408	<0.001	-700.381	-1188.1 - -212.7	-0.235	0.005*	0.023
Pallidum	Left	-0.15	0.117	0.05	0.661	0.373	0.001	-16.371	-198.1 - 165.4	-0.017	0.858	0.858
	Right	-0.05	0.6	-0.094	0.413	0.441	<0.001	-155.495	-371.1 - 60.2	-0.136	0.156	0.243
Hippocampus	Left	-0.43	<0.001	-0.003	0.975	0.54	<0.001	-208.803	-497.1 - 79.5	-0.102	0.154	0.243
	Right	-0.501	<0.001	-0.109	0.186	0.537	<0.001	-477.102	-769.5 - -184.7	-0.219	0.002*	0.014
Amygdala	Left	-0.449	<0.001	0.06	0.557	0.285	0.007	-137.548	-308.6 - 33.5	-0.135	0.114	0.228
	Right	-0.452	<0.001	0.197	0.041	0.271	0.006	-139.261	-294.1 - 15.6	-0.141	0.077	0.180
Accumbens	Left	-0.507	<0.001	0.005	0.957	0.344	<0.001	-25.257	-96.8 - 46.2	-0.056	0.485	0.566
	Right	-0.508	<0.001	-0.05	0.617	0.31	0.002	-72.055	-145.5 - 1.4	-0.159	0.054	0.180
TIV total intracranial volume. *Represents p < 0.05 after FDR correction
